# Supplementary material for: Automatic Framework for Extraction and Characterization of Wetting Front Propagation Using Tomographic Image Sequences of Water Infiltrated Soils
Source: PLoS One. 2015 Jan 20;10(1):e0115218. doi: 10.1371/journal.pone.0115218 (PMC4300084; doi:10.1371/journal.pone.0115218)
Supplement: S1 File — (ZIP) [file pone.0115218.s001.zip]

Archive with 781 entries (775 files):
- TomoSolos/
- TomoSolos/PC1/
- TomoSolos/PC1/PC1_I_Infiltra_1.bmp
- TomoSolos/PC1/PC1_I_Infiltra_10.bmp
- TomoSolos/PC1/PC1_I_Infiltra_100.bmp
- TomoSolos/PC1/PC1_I_Infiltra_101.bmp
- TomoSolos/PC1/PC1_I_Infiltra_102.bmp
- TomoSolos/PC1/PC1_I_Infiltra_103.bmp
- TomoSolos/PC1/PC1_I_Infiltra_104.bmp
- TomoSolos/PC1/PC1_I_Infiltra_105.bmp
- TomoSolos/PC1/PC1_I_Infiltra_106.bmp
- TomoSolos/PC1/PC1_I_Infiltra_107.bmp
- TomoSolos/PC1/PC1_I_Infiltra_108.bmp
- TomoSolos/PC1/PC1_I_Infiltra_109.bmp
- TomoSolos/PC1/PC1_I_Infiltra_11.bmp
- TomoSolos/PC1/PC1_I_Infiltra_110.bmp
- TomoSolos/PC1/PC1_I_Infiltra_111.bmp
- TomoSolos/PC1/PC1_I_Infiltra_112.bmp
- TomoSolos/PC1/PC1_I_Infiltra_113.bmp
- TomoSolos/PC1/PC1_I_Infiltra_114.bmp
- TomoSolos/PC1/PC1_I_Infiltra_115.bmp
- TomoSolos/PC1/PC1_I_Infiltra_116.bmp
- TomoSolos/PC1/PC1_I_Infiltra_117.bmp
- TomoSolos/PC1/PC1_I_Infiltra_118.bmp
- TomoSolos/PC1/PC1_I_Infiltra_119.bmp
- TomoSolos/PC1/PC1_I_Infiltra_12.bmp
- TomoSolos/PC1/PC1_I_Infiltra_120.bmp
- TomoSolos/PC1/PC1_I_Infiltra_121.bmp
- TomoSolos/PC1/PC1_I_Infiltra_122.bmp
- TomoSolos/PC1/PC1_I_Infiltra_123.bmp
- TomoSolos/PC1/PC1_I_Infiltra_124.bmp
- TomoSolos/PC1/PC1_I_Infiltra_13.bmp
- TomoSolos/PC1/PC1_I_Infiltra_14.bmp
- TomoSolos/PC1/PC1_I_Infiltra_15.bmp
- TomoSolos/PC1/PC1_I_Infiltra_16.bmp
- TomoSolos/PC1/PC1_I_Infiltra_17.bmp
- TomoSolos/PC1/PC1_I_Infiltra_18.bmp
- TomoSolos/PC1/PC1_I_Infiltra_19.bmp
- TomoSolos/PC1/PC1_I_Infiltra_2.bmp
- TomoSolos/PC1/PC1_I_Infiltra_20.bmp
- TomoSolos/PC1/PC1_I_Infiltra_21.bmp
- TomoSolos/PC1/PC1_I_Infiltra_22.bmp
- TomoSolos/PC1/PC1_I_Infiltra_23.bmp
- TomoSolos/PC1/PC1_I_Infiltra_24.bmp
- TomoSolos/PC1/PC1_I_Infiltra_25.bmp
- TomoSolos/PC1/PC1_I_Infiltra_26.bmp
- TomoSolos/PC1/PC1_I_Infiltra_27.bmp
- TomoSolos/PC1/PC1_I_Infiltra_28.bmp
- TomoSolos/PC1/PC1_I_Infiltra_29.bmp
- TomoSolos/PC1/PC1_I_Infiltra_3.bmp
- TomoSolos/PC1/PC1_I_Infiltra_30.bmp
- TomoSolos/PC1/PC1_I_Infiltra_31.bmp
- TomoSolos/PC1/PC1_I_Infiltra_32.bmp
- TomoSolos/PC1/PC1_I_Infiltra_33.bmp
- TomoSolos/PC1/PC1_I_Infiltra_34.bmp
- TomoSolos/PC1/PC1_I_Infiltra_35.bmp
- TomoSolos/PC1/PC1_I_Infiltra_36.bmp
- TomoSolos/PC1/PC1_I_Infiltra_37.bmp
- TomoSolos/PC1/PC1_I_Infiltra_38.bmp
- TomoSolos/PC1/PC1_I_Infiltra_39.bmp
- TomoSolos/PC1/PC1_I_Infiltra_4.bmp
- TomoSolos/PC1/PC1_I_Infiltra_40.bmp
- TomoSolos/PC1/PC1_I_Infiltra_41.bmp
- TomoSolos/PC1/PC1_I_Infiltra_42.bmp
- TomoSolos/PC1/PC1_I_Infiltra_43.bmp
- TomoSolos/PC1/PC1_I_Infiltra_44.bmp
- TomoSolos/PC1/PC1_I_Infiltra_45.bmp
- TomoSolos/PC1/PC1_I_Infiltra_46.bmp
- TomoSolos/PC1/PC1_I_Infiltra_47.bmp
- TomoSolos/PC1/PC1_I_Infiltra_48.bmp
- TomoSolos/PC1/PC1_I_Infiltra_49.bmp
- TomoSolos/PC1/PC1_I_Infiltra_5.bmp
- TomoSolos/PC1/PC1_I_Infiltra_50.bmp
- TomoSolos/PC1/PC1_I_Infiltra_51.bmp
- TomoSolos/PC1/PC1_I_Infiltra_52.bmp
- TomoSolos/PC1/PC1_I_Infiltra_53.bmp
- TomoSolos/PC1/PC1_I_Infiltra_54.bmp
- TomoSolos/PC1/PC1_I_Infiltra_55.bmp
- TomoSolos/PC1/PC1_I_Infiltra_56.bmp
- TomoSolos/PC1/PC1_I_Infiltra_57.bmp
- TomoSolos/PC1/PC1_I_Infiltra_58.bmp
- TomoSolos/PC1/PC1_I_Infiltra_59.bmp
- TomoSolos/PC1/PC1_I_Infiltra_6.bmp
- TomoSolos/PC1/PC1_I_Infiltra_60.bmp
- TomoSolos/PC1/PC1_I_Infiltra_61.bmp
- TomoSolos/PC1/PC1_I_Infiltra_62.bmp
- TomoSolos/PC1/PC1_I_Infiltra_63.bmp
- TomoSolos/PC1/PC1_I_Infiltra_64.bmp
- TomoSolos/PC1/PC1_I_Infiltra_65.bmp
- TomoSolos/PC1/PC1_I_Infiltra_66.bmp
- TomoSolos/PC1/PC1_I_Infiltra_67.bmp
- TomoSolos/PC1/PC1_I_Infiltra_68.bmp
- TomoSolos/PC1/PC1_I_Infiltra_69.bmp
- TomoSolos/PC1/PC1_I_Infiltra_7.bmp
- TomoSolos/PC1/PC1_I_Infiltra_70.bmp
- TomoSolos/PC1/PC1_I_Infiltra_71.bmp
- TomoSolos/PC1/PC1_I_Infiltra_72.bmp
- TomoSolos/PC1/PC1_I_Infiltra_73.bmp
- TomoSolos/PC1/PC1_I_Infiltra_74.bmp
- TomoSolos/PC1/PC1_I_Infiltra_75.bmp
- TomoSolos/PC1/PC1_I_Infiltra_76.bmp
- TomoSolos/PC1/PC1_I_Infiltra_77.bmp
- TomoSolos/PC1/PC1_I_Infiltra_78.bmp
- TomoSolos/PC1/PC1_I_Infiltra_79.bmp
- TomoSolos/PC1/PC1_I_Infiltra_8.bmp
- TomoSolos/PC1/PC1_I_Infiltra_80.bmp
- TomoSolos/PC1/PC1_I_Infiltra_81.bmp
- TomoSolos/PC1/PC1_I_Infiltra_82.bmp
- TomoSolos/PC1/PC1_I_Infiltra_83.bmp
- TomoSolos/PC1/PC1_I_Infiltra_84.bmp
- TomoSolos/PC1/PC1_I_Infiltra_85.bmp
- TomoSolos/PC1/PC1_I_Infiltra_86.bmp
- TomoSolos/PC1/PC1_I_Infiltra_87.bmp
- TomoSolos/PC1/PC1_I_Infiltra_88.bmp
- TomoSolos/PC1/PC1_I_Infiltra_89.bmp
- TomoSolos/PC1/PC1_I_Infiltra_9.bmp
- TomoSolos/PC1/PC1_I_Infiltra_90.bmp
- TomoSolos/PC1/PC1_I_Infiltra_91.bmp
- TomoSolos/PC1/PC1_I_Infiltra_92.bmp
- TomoSolos/PC1/PC1_I_Infiltra_93.bmp
- TomoSolos/PC1/PC1_I_Infiltra_94.bmp
- TomoSolos/PC1/PC1_I_Infiltra_95.bmp
- TomoSolos/PC1/PC1_I_Infiltra_96.bmp
- TomoSolos/PC1/PC1_I_Infiltra_97.bmp
- TomoSolos/PC1/PC1_I_Infiltra_98.bmp
- TomoSolos/PC1/PC1_I_Infiltra_99.bmp
- TomoSolos/PC1/PC1_I_Seco1.bmp
- TomoSolos/PC1/PC1_I_Seco10.bmp
- TomoSolos/PC1/PC1_I_Seco11.bmp
- TomoSolos/PC1/PC1_I_Seco12.bmp
- TomoSolos/PC1/PC1_I_Seco13.bmp
- TomoSolos/PC1/PC1_I_Seco14.bmp
- TomoSolos/PC1/PC1_I_Seco15.bmp
- TomoSolos/PC1/PC1_I_Seco16.bmp
- TomoSolos/PC1/PC1_I_Seco17.bmp
- TomoSolos/PC1/PC1_I_Seco18.bmp
- TomoSolos/PC1/PC1_I_Seco19.bmp
- TomoSolos/PC1/PC1_I_Seco2.bmp
- TomoSolos/PC1/PC1_I_Seco20.bmp
- TomoSolos/PC1/PC1_I_Seco21.bmp
- TomoSolos/PC1/PC1_I_Seco22.bmp
- TomoSolos/PC1/PC1_I_Seco23.bmp
- TomoSolos/PC1/PC1_I_Seco24.bmp
- TomoSolos/PC1/PC1_I_Seco25.bmp
- TomoSolos/PC1/PC1_I_Seco26.bmp
- TomoSolos/PC1/PC1_I_Seco27.bmp
- TomoSolos/PC1/PC1_I_Seco28.bmp
- TomoSolos/PC1/PC1_I_Seco29.bmp
- TomoSolos/PC1/PC1_I_Seco3.bmp
- TomoSolos/PC1/PC1_I_Seco30.bmp
- TomoSolos/PC1/PC1_I_Seco31.bmp
- TomoSolos/PC1/PC1_I_Seco4.bmp
- TomoSolos/PC1/PC1_I_Seco5.bmp
- TomoSolos/PC1/PC1_I_Seco6.bmp
- TomoSolos/PC1/PC1_I_Seco7.bmp
- TomoSolos/PC1/PC1_I_Seco8.bmp
- TomoSolos/PC1/PC1_I_Seco9.bmp
- TomoSolos/PC2/
- TomoSolos/PC2/PC2_Infiltra_1.bmp
- TomoSolos/PC2/PC2_Infiltra_10.bmp
- TomoSolos/PC2/PC2_Infiltra_100.bmp
- TomoSolos/PC2/PC2_Infiltra_101.bmp
- TomoSolos/PC2/PC2_Infiltra_102.bmp
- TomoSolos/PC2/PC2_Infiltra_103.bmp
- TomoSolos/PC2/PC2_Infiltra_104.bmp
- TomoSolos/PC2/PC2_Infiltra_105.bmp
- TomoSolos/PC2/PC2_Infiltra_106.bmp
- TomoSolos/PC2/PC2_Infiltra_107.bmp
- TomoSolos/PC2/PC2_Infiltra_108.bmp
- TomoSolos/PC2/PC2_Infiltra_109.bmp
- TomoSolos/PC2/PC2_Infiltra_11.bmp
- TomoSolos/PC2/PC2_Infiltra_110.bmp
- TomoSolos/PC2/PC2_Infiltra_111.bmp
- TomoSolos/PC2/PC2_Infiltra_112.bmp
- TomoSolos/PC2/PC2_Infiltra_113.bmp
- TomoSolos/PC2/PC2_Infiltra_114.bmp
- TomoSolos/PC2/PC2_Infiltra_115.bmp
- TomoSolos/PC2/PC2_Infiltra_116.bmp
- TomoSolos/PC2/PC2_Infiltra_117.bmp
- TomoSolos/PC2/PC2_Infiltra_118.bmp
- TomoSolos/PC2/PC2_Infiltra_119.bmp
- TomoSolos/PC2/PC2_Infiltra_12.bmp
- TomoSolos/PC2/PC2_Infiltra_120.bmp
- TomoSolos/PC2/PC2_Infiltra_121.bmp
- TomoSolos/PC2/PC2_Infiltra_122.bmp
- TomoSolos/PC2/PC2_Infiltra_123.bmp
- TomoSolos/PC2/PC2_Infiltra_124.bmp
- TomoSolos/PC2/PC2_Infiltra_13.bmp
- TomoSolos/PC2/PC2_Infiltra_14.bmp
- TomoSolos/PC2/PC2_Infiltra_15.bmp
- TomoSolos/PC2/PC2_Infiltra_16.bmp
- TomoSolos/PC2/PC2_Infiltra_17.bmp
- TomoSolos/PC2/PC2_Infiltra_18.bmp
- TomoSolos/PC2/PC2_Infiltra_19.bmp
- TomoSolos/PC2/PC2_Infiltra_2.bmp
- TomoSolos/PC2/PC2_Infiltra_20.bmp
- TomoSolos/PC2/PC2_Infiltra_21.bmp
- TomoSolos/PC2/PC2_Infiltra_22.bmp
- TomoSolos/PC2/PC2_Infiltra_23.bmp
- TomoSolos/PC2/PC2_Infiltra_24.bmp
- TomoSolos/PC2/PC2_Infiltra_25.bmp
- TomoSolos/PC2/PC2_Infiltra_26.bmp
- TomoSolos/PC2/PC2_Infiltra_27.bmp
- TomoSolos/PC2/PC2_Infiltra_28.bmp
- TomoSolos/PC2/PC2_Infiltra_29.bmp
- TomoSolos/PC2/PC2_Infiltra_3.bmp
- TomoSolos/PC2/PC2_Infiltra_30.bmp
- TomoSolos/PC2/PC2_Infiltra_31.bmp
- TomoSolos/PC2/PC2_Infiltra_32.bmp
- TomoSolos/PC2/PC2_Infiltra_33.bmp
- TomoSolos/PC2/PC2_Infiltra_34.bmp
- TomoSolos/PC2/PC2_Infiltra_35.bmp
- TomoSolos/PC2/PC2_Infiltra_36.bmp
- TomoSolos/PC2/PC2_Infiltra_37.bmp
- TomoSolos/PC2/PC2_Infiltra_38.bmp
- TomoSolos/PC2/PC2_Infiltra_39.bmp
- TomoSolos/PC2/PC2_Infiltra_4.bmp
- TomoSolos/PC2/PC2_Infiltra_40.bmp
- TomoSolos/PC2/PC2_Infiltra_41.bmp
- TomoSolos/PC2/PC2_Infiltra_42.bmp
- TomoSolos/PC2/PC2_Infiltra_43.bmp
- TomoSolos/PC2/PC2_Infiltra_44.bmp
- TomoSolos/PC2/PC2_Infiltra_45.bmp
- TomoSolos/PC2/PC2_Infiltra_46.bmp
- TomoSolos/PC2/PC2_Infiltra_47.bmp
- TomoSolos/PC2/PC2_Infiltra_48.bmp
- TomoSolos/PC2/PC2_Infiltra_49.bmp
- TomoSolos/PC2/PC2_Infiltra_5.bmp
- TomoSolos/PC2/PC2_Infiltra_50.bmp
- TomoSolos/PC2/PC2_Infiltra_51.bmp
- TomoSolos/PC2/PC2_Infiltra_52.bmp
- TomoSolos/PC2/PC2_Infiltra_53.bmp
- TomoSolos/PC2/PC2_Infiltra_54.bmp
- TomoSolos/PC2/PC2_Infiltra_55.bmp
- TomoSolos/PC2/PC2_Infiltra_56.bmp
- TomoSolos/PC2/PC2_Infiltra_57.bmp
- TomoSolos/PC2/PC2_Infiltra_58.bmp
- TomoSolos/PC2/PC2_Infiltra_59.bmp
- TomoSolos/PC2/PC2_Infiltra_6.bmp
- TomoSolos/PC2/PC2_Infiltra_60.bmp
- TomoSolos/PC2/PC2_Infiltra_61.bmp
- TomoSolos/PC2/PC2_Infiltra_62.bmp
- TomoSolos/PC2/PC2_Infiltra_63.bmp
- TomoSolos/PC2/PC2_Infiltra_64.bmp
- TomoSolos/PC2/PC2_Infiltra_65.bmp
- TomoSolos/PC2/PC2_Infiltra_66.bmp
- TomoSolos/PC2/PC2_Infiltra_67.bmp
- TomoSolos/PC2/PC2_Infiltra_68.bmp
- TomoSolos/PC2/PC2_Infiltra_69.bmp
- TomoSolos/PC2/PC2_Infiltra_7.bmp
- TomoSolos/PC2/PC2_Infiltra_70.bmp
- TomoSolos/PC2/PC2_Infiltra_71.bmp
- TomoSolos/PC2/PC2_Infiltra_72.bmp
- TomoSolos/PC2/PC2_Infiltra_73.bmp
- TomoSolos/PC2/PC2_Infiltra_74.bmp
- TomoSolos/PC2/PC2_Infiltra_75.bmp
- TomoSolos/PC2/PC2_Infiltra_76.bmp
- TomoSolos/PC2/PC2_Infiltra_77.bmp
- TomoSolos/PC2/PC2_Infiltra_78.bmp
- TomoSolos/PC2/PC2_Infiltra_79.bmp
- TomoSolos/PC2/PC2_Infiltra_8.bmp
- TomoSolos/PC2/PC2_Infiltra_80.bmp
- TomoSolos/PC2/PC2_Infiltra_81.bmp
- TomoSolos/PC2/PC2_Infiltra_82.bmp
- TomoSolos/PC2/PC2_Infiltra_83.bmp
- TomoSolos/PC2/PC2_Infiltra_84.bmp
- TomoSolos/PC2/PC2_Infiltra_85.bmp
- TomoSolos/PC2/PC2_Infiltra_86.bmp
- TomoSolos/PC2/PC2_Infiltra_87.bmp
- TomoSolos/PC2/PC2_Infiltra_88.bmp
- TomoSolos/PC2/PC2_Infiltra_89.bmp
- TomoSolos/PC2/PC2_Infiltra_9.bmp
- TomoSolos/PC2/PC2_Infiltra_90.bmp
- TomoSolos/PC2/PC2_Infiltra_91.bmp
- TomoSolos/PC2/PC2_Infiltra_92.bmp
- TomoSolos/PC2/PC2_Infiltra_93.bmp
- TomoSolos/PC2/PC2_Infiltra_94.bmp
- TomoSolos/PC2/PC2_Infiltra_95.bmp
- TomoSolos/PC2/PC2_Infiltra_96.bmp
- TomoSolos/PC2/PC2_Infiltra_97.bmp
- TomoSolos/PC2/PC2_Infiltra_98.bmp
- TomoSolos/PC2/PC2_Infiltra_99.bmp
- TomoSolos/PC2/PC2_Seco_1.bmp
- TomoSolos/PC2/PC2_Seco_10.bmp
- TomoSolos/PC2/PC2_Seco_11.bmp
- TomoSolos/PC2/PC2_Seco_12.bmp
- TomoSolos/PC2/PC2_Seco_13.bmp
- TomoSolos/PC2/PC2_Seco_14.bmp
- TomoSolos/PC2/PC2_Seco_15.bmp
- TomoSolos/PC2/PC2_Seco_16.bmp
- TomoSolos/PC2/PC2_Seco_17.bmp
- TomoSolos/PC2/PC2_Seco_18.bmp
- TomoSolos/PC2/PC2_Seco_19.bmp
- TomoSolos/PC2/PC2_Seco_2.bmp
- TomoSolos/PC2/PC2_Seco_20.bmp
- TomoSolos/PC2/PC2_Seco_21.bmp
- TomoSolos/PC2/PC2_Seco_22.bmp
- TomoSolos/PC2/PC2_Seco_23.bmp
- TomoSolos/PC2/PC2_Seco_24.bmp
- TomoSolos/PC2/PC2_Seco_25.bmp
[truncated: 481 more entries]
